# Supplementary material for: Effects of Resistance Training on Systolic and Diastolic Blood Pressure in Hypertensive Adults: A Systematic Review and Meta-Analysis of Randomized Controlled Trials
Source: J Clin Med. 2026 Jul 15;15(14):5531. doi: 10.3390/jcm15145531 (PMC13413213; doi:10.3390/jcm15145531)
Supplement: Supplementary file 1 [file jcm-15-05531-s001.zip]

Archive with 1 entries (1 files):
- jcm-4387508-supplementary.pdf
